# Supplementary material for: The brain microvasculature is a primary mediator of interferon-α neurotoxicity in human cerebral interferonopathies
Source: Immunity. 2024 Jul 9;57(7):1696–1709.e10. doi: 10.1016/j.immuni.2024.05.017 (PMC11250091; doi:10.1016/j.immuni.2024.05.017)
Supplement: Table S2. Differentially regulated genes and enriched pathways from single-cell RNA sequencing, related to Figures 2B and 3D — (A) List of genes significantly differentially regulated between endothelial cells and microglia. (B) List of significantly enriched pathways identified by Ingenuity Pathway Analysis of endothelial cells. [file mmc2.xlsx]

## Sheet: Table S2A
List of genes significantly differentially regulated between endothelial cells and microglia
FeatureID	FeatureName	Endothelial cells				Microglia
		WT Ave	GIFN Ave	Log2 GIFN/WT	p value	WT Ave	GIFN Ave	Log2 GIFN/WT	p value
ENSMUSG00000024678	Ms4a4d	0.0011261	1.77141	9.61955	1.94381e-70	0.000474845	0.00209748	1.24313	0.769384
ENSMUSG00000032661	Oas3	0	0.807853	9.48901	2.99092e-48	0.0156699	1.53251	6.56929	6.53827e-53
ENSMUSG00000091649	Phf11b	0.0022522	1.90229	9.1373	3.05902e-68	0.073601	1.58794	4.42261	2.49039e-33
ENSMUSG00000068246	Apol9b	0.0011261	1.09444	8.92598	9.35832e-62	0.000474845	0.0624748	6.0436	4.40149e-20
ENSMUSG00000073555	Gm4951	0.00900881	4.79521	8.88517	2.07482e-100	0.0546072	1.6624	4.91614	2.7758e-38
ENSMUSG00000034855	Cxcl10	0.0101349	4.60792	8.67571	1.15582e-48	0.129158	1.50898	3.54169	4.51121e-16
ENSMUSG00000024677	Ms4a6b	0.0033783	1.22081	8.08332	1.66157e-42	0.753104	1.24171	0.721135	0.0806934
ENSMUSG00000060550	H2-Q7	0.0315308	8.36737	8	6.59088e-105	0.0588808	5.41868	6.51292	9.93917e-57
ENSMUSG00000079017	Ifi27l2a	0.0427918	11.2468	7.99914	3.66377e-89	0.509509	17.2326	5.07902	1.87651e-43
ENSMUSG00000000386	Mx1	0.0101349	2.33104	7.69326	2.29438e-74	0.0417864	1.10582	4.7103	4.08065e-35
ENSMUSG00000073409	H2-Q6	0.0236481	4.45447	7.48937	3.22474e-88	0.0208932	2.06796	6.59718	2.15516e-54
ENSMUSG00000073490	Ifi207	0.00788271	1.58411	7.45855	1.53266e-65	0.0883212	1.35482	3.93209	9.79397e-28
ENSMUSG00000026535	Ifi202b	0.0326569	4.70269	7.12011	2.72307e-82	0.128208	4.49879	5.12816	2.33787e-42
ENSMUSG00000039146	Ifi44l	0.0371613	5.1337	7.06599	1.46651e-87	0.0474845	2.06257	5.42706	4.79932e-44
ENSMUSG00000045932	Ifit2	0.140763	17.432	6.93939	8.2628e-96	0.0579311	4.29953	6.20244	1.38972e-52
ENSMUSG00000027514	Zbp1	0.0371613	4.3597	6.83033	1.68891e-82	0.0199435	1.31826	6.01326	1.37241e-47
ENSMUSG00000035208	Slfn8	0.0033783	0.482906	6.74936	2.99421e-31	0.610176	2.3703	1.95721	1.11389e-09
ENSMUSG00000073489	Ifi204	0.0405396	4.05506	6.60389	1.04727e-76	0.0541324	2.2825	5.38595	1.70482e-43
ENSMUSG00000032690	Oas2	0.0191437	1.90229	6.55234	3.25169e-66	0.0223177	1.55273	6.09071	4.07056e-49
ENSMUSG00000022014	Epsti1	0.0146393	1.43292	6.5067	8.18562e-58	0.396021	2.10437	2.40858	2.38787e-13
ENSMUSG00000066677	Ifi208	0.0247742	2.30622	6.4762	1.54039e-68	0.00474845	0.283758	5.76479	9.4486e-35
ENSMUSG00000073418	C4b	0.00675661	0.611531	6.28128	4.46054e-22	0.0679029	2.05657	4.91115	3.49789e-38
ENSMUSG00000041827	Oasl1	0.0371613	2.97416	6.27893	3.38575e-71	0.021368	2.09253	6.58251	3.5187e-54
ENSMUSG00000068245	Phf11d	0.0529268	3.34875	5.95245	3.34677e-65	0.102567	1.22672	3.57416	2.36366e-24
ENSMUSG00000062488	Ifit3b	0.122745	7.40607	5.90061	1.67338e-76	0.0170944	0.95525	5.76545	1.20427e-43
ENSMUSG00000072620	Slfn2	0.137384	6.93219	5.64409	2.72075e-70	0.350911	2.76178	2.97502	8.40556e-19
ENSMUSG00000074896	Ifit3	0.415531	16.5316	5.30879	4.14045e-70	0.0830979	4.08963	5.61331	3.4443e-47
ENSMUSG00000039236	Isg20	0.163285	6.32968	5.26564	4.0237e-62	0.0246919	0.52347	4.3794	8.63431e-30
ENSMUSG00000020641	Rsad2	0.506746	17.8878	5.13693	2.02619e-61	0.0132957	1.00544	6.19078	1.87651e-43
ENSMUSG00000028037	Ifi44	0.82318	26.6569	5.01368	3.25169e-66	0.548446	11.6205	4.40441	1.22972e-35
ENSMUSG00000016496	Cd274	0.0416657	1.34492	4.97483	3.43271e-43	0.0341889	0.130343	1.91294	5.97377e-07
ENSMUSG00000057596	Trim30d	0.0596834	1.62473	4.74014	1.85498e-45	0.465348	2.09448	2.16931	1.62558e-11
ENSMUSG00000050014	Apol10b	0.0495485	1.30655	4.68922	2.65766e-41	0.000474845	0.00164802	0.921201	0.920446
ENSMUSG00000054072	Iigp1	0.550663	13.2506	4.58441	2.09035e-55	0.0137705	1.47542	6.69511	6.53827e-53
ENSMUSG00000025498	Irf7	0.652013	14.9611	4.51627	1.67977e-55	0.0574563	2.50319	5.43384	1.49164e-44
ENSMUSG00000029322	Plac8	0	0.0225657	4.4606	0.00191554	0.0432109	4.16334	6.57495	9.93917e-57
ENSMUSG00000017830	Dhx58	0.0585573	1.12152	4.23325	5.17676e-38	0.0792991	0.752694	3.23883	1.98685e-20
ENSMUSG00000027962	Vcam1	0.113736	2.10538	4.19602	9.13225e-20	0.0712268	0.122253	0.772026	0.185896
ENSMUSG00000024371	C2	0.0011261	0.0383617	4.17109	3.73111e-05	0.0246919	1.87814	6.22222	1.21365e-50
ENSMUSG00000022548	Apod	1.53037	25.7136	4.06802	7.21057e-45	0.021368	0.0323611	0.574228	0.671417
ENSMUSG00000061232	H2-K1	2.36932	38.3482	4.01439	5.77596e-47	1.95114	25.1018	3.68553	2.14286e-27
ENSMUSG00000056116	H2-T22	0.411027	6.58919	3.99771	3.25546e-43	0.115387	1.31856	3.50912	8.90705e-24
ENSMUSG00000030793	Pycard	0.0867098	1.39682	3.99189	1.08376e-33	1.98675	2.34693	0.240576	0.945975
ENSMUSG00000034459	Ifit1	1.2511	19.8714	3.98666	6.82299e-46	0.0265913	1.26313	5.54501	1.0297e-42
ENSMUSG00000035692	Isg15	1.07768	16.5407	3.93708	1.06272e-44	0.0655286	2.69181	5.35044	1.87651e-43
ENSMUSG00000037997	Parp11	0.0698183	1.06736	3.91263	1.84228e-32	0.0987678	0.281961	1.5077	1.96402e-05
ENSMUSG00000090272	Mndal	0.700435	10.3419	3.88047	1.28177e-42	0.0821482	0.236415	1.51809	7.97939e-05
ENSMUSG00000046718	Bst2	2.21617	31.5988	3.83147	1.49974e-43	0.843325	14.539	4.10736	3.58789e-32
ENSMUSG00000040264	Gbp2b	0.152024	2.16405	3.8206	6.15538e-32	0.0113963	0.106222	3.16406	9.33375e-14
ENSMUSG00000035352	Ccl12	0.0045044	0.0767234	3.80852	1.72945e-08	1.10402	9.08581	3.04073	1.24831e-19
ENSMUSG00000024066	Xdh	0.168915	2.35586	3.79205	2.23003e-33	0.00379876	0.0176787	2.06113	0.00133562
ENSMUSG00000035929	H2-Q4	0.292786	4.04603	3.78223	1.98688e-39	0.152425	1.35122	3.14423	3.99602e-20
ENSMUSG00000096727	Psmb9	0.324317	4.14758	3.67095	1.50607e-37	0.398395	1.46554	1.87805	1.01641e-08
ENSMUSG00000037321	Tap1	0.191437	2.42356	3.65344	1.85121e-34	0.191363	1.23931	2.69222	1.01025e-15
ENSMUSG00000024338	Psmb8	0.737596	9.02177	3.60904	3.59313e-38	1.12538	2.84987	1.34042	4.47447e-05
ENSMUSG00000030107	Usp18	0.45044	5.4609	3.5951	5.50604e-37	0.0593556	2.68162	5.48663	3.76154e-45
ENSMUSG00000078920	Ifi47	0.308552	3.62405	3.54803	2.07659e-34	0.0109214	0.173192	3.92745	2.1117e-20
ENSMUSG00000026104	Stat1	1.21957	13.914	3.50937	8.98388e-37	0.42926	6.15025	3.83963	5.03144e-29
ENSMUSG00000039997	Ifi203	1.40537	15.7418	3.483	2.61454e-36	0.103991	0.142329	0.448181	0.769384
ENSMUSG00000027078	Ube2l6	0.174546	1.96096	3.48064	9.25042e-32	0.0341889	0.613512	4.14641	1.66878e-28
ENSMUSG00000046879	Irgm1	0.552916	6.18752	3.48019	2.57523e-35	0.205133	1.30703	2.66895	1.61795e-15
ENSMUSG00000070034	Sp110	0.203824	2.28139	3.47637	1.41634e-31	0.298678	1.37939	2.2057	2.06768e-11
ENSMUSG00000042726	Trafd1	0.247742	2.71014	3.44449	7.65593e-33	0.44588	0.89757	1.00854	0.00465579
ENSMUSG00000079363	Gbp4	0.338956	3.60826	3.40662	1.51862e-31	0.0052233	0.252746	5.47238	1.98501e-32
ENSMUSG00000078853	Igtp	0.334452	3.55861	3.40588	4.3916e-32	0.174743	0.655911	1.90515	1.21488e-08
ENSMUSG00000020638	Cmpk2	0.46508	4.73429	3.34317	3.95283e-32	0.00664783	0.238363	5.06597	1.23802e-29
ENSMUSG00000073411	H2-D1	4.70598	47.2977	3.3273	1.99588e-34	2.10214	35.267	4.06854	8.37885e-32
ENSMUSG00000039899	Fgl2	0	0.00902629	3.3231	0.293547	0.0759752	1.38209	4.17681	1.85787e-30
ENSMUSG00000029798	Herc6	0.435801	4.21979	3.27085	3.93196e-31	0.289656	2.40236	3.05024	1.80496e-19
ENSMUSG00000052776	Oas1a	0.135132	1.29076	3.2447	2.86696e-27	0.027541	0.639131	4.5126	5.51981e-32
ENSMUSG00000070327	Rnf213	1.00899	9.54304	3.23865	4.16049e-32	0.319571	3.19475	3.31989	1.83507e-22
ENSMUSG00000002602	Axl	0.0022522	0.0293354	3.22356	0.00418466	0.0688526	1.71948	4.633	1.37687e-35
ENSMUSG00000030921	Trim30a	0.795027	7.19621	3.17494	2.67895e-30	0.851872	4.78	2.48801	1.48348e-14
ENSMUSG00000025492	Ifitm3	8.08428	72.2599	3.15822	1.25739e-31	0.354235	12.1489	5.09853	1.0297e-42
ENSMUSG00000029561	Oasl2	0.80291	7.03148	3.12733	3.44478e-30	0.0802488	4.00078	5.63167	1.59107e-47
ENSMUSG00000037816	Fbxw17	0.128376	1.11249	3.10404	2.012e-23	0.0313398	0.385636	3.60051	5.03863e-22
ENSMUSG00000060802	B2m	5.84334	49.121	3.06964	3.61219e-30	11.5373	51.0656	2.14646	1.8477e-11
ENSMUSG00000018102	Hist1h2bc	0.672282	5.27135	2.96761	1.14932e-26	0.61255	0.4571	-0.422495	0.483178
ENSMUSG00000037921	Ddx60	0.230851	1.79623	2.9531	1.02945e-23	0.111114	1.40156	3.6514	3.45914e-25
ENSMUSG00000028270	Gbp2	0.59796	4.63725	2.95151	2.48094e-25	0.0280159	0.231172	3.02181	1.17061e-15
ENSMUSG00000056220	Pla2g4a	0.208329	1.60668	2.93977	4.43954e-22	0.476745	0.414251	-0.203156	0.983652
ENSMUSG00000037010	Apln	0.182428	1.33138	2.85945	0.000310682	0.00712268	0.00554333	-0.415834	1
ENSMUSG00000028268	Gbp3	1.15763	8.33126	2.84472	9.49885e-26	0.0916451	0.222932	1.27645	0.00048722
ENSMUSG00000105504	Gbp5	0.600212	4.02121	2.74056	5.24197e-22	0.098293	0.206452	1.06521	0.00703008
ENSMUSG00000033880	Lgals3bp	0.60359	4.03249	2.73652	5.46719e-23	0.9212	11.0795	3.58798	2.88759e-26
ENSMUSG00000039501	Znfx1	0.766875	4.9464	2.68623	8.4942e-23	0.518531	2.21643	2.09498	7.35808e-11
ENSMUSG00000040253	Gbp7	2.64071	16.1209	2.6079	3.86573e-22	0.733161	0.828053	0.175389	1
ENSMUSG00000001123	Lgals9	1.54952	9.10752	2.55292	4.58558e-21	1.27306	2.70559	1.08766	0.00154366
ENSMUSG00000032596	Uba7	0.269138	1.57283	2.54136	2.52674e-18	0.225551	0.585795	1.37474	6.02888e-05
ENSMUSG00000078606	Gm4070	0.230851	1.33363	2.52412	6.81232e-18	0.0626796	0.226378	1.8432	1.76925e-07
ENSMUSG00000034422	Parp14	0.994347	5.62112	2.49635	1.27113e-19	0.547971	3.59807	2.71433	1.10187e-16
ENSMUSG00000039304	Tnfsf10	0.780388	4.3439	2.47377	5.30136e-19	0.0299152	0.370954	3.61062	5.03989e-22
ENSMUSG00000075010	AW112010	1.18804	6.43123	2.43403	2.57527e-17	0.111589	0.517178	2.20723	9.26713e-11
ENSMUSG00000026896	Ifih1	0.862594	4.64177	2.42511	1.32351e-18	0.162397	1.4131	3.11767	8.33084e-20
ENSMUSG00000040483	Xaf1	1.27475	6.82613	2.41843	3.97366e-19	0.205608	2.37989	3.53016	1.44107e-24
ENSMUSG00000059089	Fcgr4	0.0022522	0.015796	2.41621	0.241667	0.145777	1.77087	3.59852	6.9062e-25
ENSMUSG00000022906	Parp9	0.373866	1.99932	2.41458	2.7846e-17	0.301052	1.25204	2.05457	4.16126e-10
ENSMUSG00000049502	Dtx3l	0.561925	2.8162	2.32194	8.20464e-17	0.328593	1.25714	1.93433	4.13822e-09
ENSMUSG00000027639	Samhd1	1.15651	5.70913	2.30104	7.30509e-17	0.585484	1.43692	1.29473	9.98156e-05
ENSMUSG00000069892	9930111J21Rik2	1.23308	6.08597	2.30081	5.78739e-17	1.72464	3.72901	1.11263	0.00112387
ENSMUSG00000029298	Gbp9	0.815297	4.0167	2.2978	2.21624e-16	0.0878464	0.528714	2.58253	5.19596e-14
ENSMUSG00000040296	Ddx58	0.762371	3.72786	2.2869	1.27754e-16	0.238847	1.51258	2.6606	1.6516e-15
ENSMUSG00000036986	Pml	0.272516	1.32912	2.28093	3.01221e-15	0.0864218	0.544894	2.64947	1.41024e-14
ENSMUSG00000069874	Irgm2	0.641878	3.07571	2.25745	5.28721e-16	0.168095	0.392378	1.21991	0.000644282
ENSMUSG00000016206	H2-M3	0.186933	0.895859	2.25409	1.54432e-13	0.210356	1.18208	2.48782	7.82273e-14
ENSMUSG00000067212	H2-T23	1.75109	8.20038	2.22528	2.79444e-16	0.983879	5.78139	2.55467	3.33516e-15
ENSMUSG00000060519	Tor3a	0.354722	1.66309	2.22486	9.17413e-15	0.270187	1.79574	2.7306	2.97748e-16
ENSMUSG00000010358	Ifi35	0.960564	4.25138	2.14342	5.3336e-15	0.213205	0.911203	2.09302	2.49847e-10
ENSMUSG00000024339	Tap2	0.525889	2.32653	2.14203	5.8559e-14	0.302951	0.512533	0.757191	0.0748253
ENSMUSG00000002307	Daxx	0.24549	1.06285	2.10902	3.16853e-12	0.1548	0.458748	1.56382	4.89835e-06
ENSMUSG00000031897	Psmb10	0.950429	4.03024	2.08168	6.72593e-14	0.609701	1.00274	0.717339	0.0826967
ENSMUSG00000006418	Rnf114	0.3581	1.49159	2.05444	1.01936e-12	0.301527	0.699208	1.21194	0.000527444
ENSMUSG00000038507	Parp12	0.476341	1.97224	2.04639	5.91459e-13	0.197061	1.07466	2.44436	2.16546e-13
ENSMUSG00000026946	Nmi	0.549537	2.27462	2.04619	3.92122e-13	0.190413	0.483019	1.34027	0.000111928
ENSMUSG00000014599	Csf1	0.325443	1.28399	1.97608	2.35587e-10	0.755954	1.22597	0.697299	0.132336
ENSMUSG00000000184	Ccnd2	1.11146	4.34616	1.96494	1.23537e-11	0.136281	0.271473	0.990477	0.142421
ENSMUSG00000040033	Stat2	0.647508	2.48223	1.93584	9.34556e-12	0.157649	1.72547	3.44846	2.26577e-23
ENSMUSG00000032184	Lysmd2	0.427918	1.5954	1.89513	5.83486e-11	0.00617299	0.0853972	3.68623	7.29457e-16
ENSMUSG00000097006	9530082P21Rik	0.433549	1.61119	1.89051	5.62972e-11	0.0128208	0.0567817	2.09874	1.32787e-06
ENSMUSG00000033355	Rtp4	0.967321	3.58118	1.88597	1.59668e-11	0.148152	1.80083	3.59949	4.52214e-25
ENSMUSG00000026222	Sp100	1.72293	6.32968	1.87521	1.18594e-11	0.120136	2.76807	4.521	2.93572e-35
ENSMUSG00000026088	Mitd1	0.554042	1.93614	1.80224	5.9341e-10	0.157174	0.310726	0.980095	0.0121337
ENSMUSG00000009585	Apobec3	0.502241	1.66309	1.72451	5.49249e-09	0.939244	1.77461	0.917795	0.012144
ENSMUSG00000027580	Helz2	0.495485	1.63827	1.72234	3.56948e-09	0.0118711	0.4156	5.07407	3.79262e-34
ENSMUSG00000075602	Ly6a	19.1426	62.4371	1.70396	6.60445e-10	0.127259	6.13616	5.58663	1.9501e-47
ENSMUSG00000025647	Shisa5	1.17452	3.77524	1.68235	3.48664e-09	0.634868	1.75139	1.46349	7.00221e-06
ENSMUSG00000039697	Ncoa7	0.399766	1.27722	1.67264	5.23653e-08	0.10589	0.292148	1.45888	3.49642e-05
ENSMUSG00000000682	Cd52	0.0123871	0.0406183	1.66413	0.178673	2.55847	6.9762	1.4474	8.6337e-06
ENSMUSG00000038774	Ascc3	0.640752	2.02189	1.65531	1.79786e-08	0.487666	0.909106	0.897857	0.0161792
ENSMUSG00000049401	Ogfr	0.44481	1.40133	1.65258	2.71815e-08	0.243121	0.678234	1.47808	1.19814e-05
ENSMUSG00000000275	Trim25	0.833315	2.61311	1.6465	9.33441e-09	0.126784	0.808127	2.66756	3.47903e-15
ENSMUSG00000027951	Adar	0.471836	1.46903	1.63565	3.86433e-08	0.186139	0.968884	2.37696	8.89177e-13
ENSMUSG00000079197	Psme2	0.841198	2.6086	1.63045	1.45122e-08	0.683302	1.40081	1.03529	0.0031187
ENSMUSG00000056144	Trim34a	0.505619	1.55703	1.61993	4.72593e-08	0.137705	0.737412	2.41669	6.54092e-13
ENSMUSG00000024079	Eif2ak2	1.29727	3.95351	1.6056	2.4573e-08	0.35376	2.30513	2.70263	4.62902e-16
ENSMUSG00000023961	Enpp4	0.514628	1.55478	1.59242	1.04143e-07	0.0631544	0.364661	2.51986	5.84736e-13
ENSMUSG00000047735	Samd9l	1.60244	4.74783	1.56504	6.13302e-08	0.0603053	1.33879	4.46181	3.35053e-33
ENSMUSG00000055447	Cd47	1.96392	5.74072	1.54561	7.69242e-08	1.48437	2.89167	0.962138	0.00715362
ENSMUSG00000031639	Tlr3	0.359226	1.02448	1.50896	1.17562e-06	0.504286	1.15781	1.19838	0.000401286
ENSMUSG00000042901	Aida	0.783766	2.20918	1.49279	5.56076e-07	0.180916	0.254544	0.490129	0.463456
ENSMUSG00000047098	Rnf31	0.175672	0.487419	1.4681	2.95936e-05	0.123935	1.10552	3.15222	5.15307e-20
ENSMUSG00000034708	Grn	0.709444	1.92711	1.43945	2.0089e-06	7.61082	12.6617	0.734745	0.0669277
ENSMUSG00000035517	Tdrd7	0.430171	1.16439	1.43399	4.76188e-06	0.157174	0.293946	0.900044	0.0247667
ENSMUSG00000020415	Pttg1	0.51688	1.3923	1.42714	3.33398e-06	0.261165	0.595983	1.18852	0.000760571
ENSMUSG00000024052	Lpin2	0.396388	1.06059	1.41723	1.44056e-05	1.26784	0.970232	-0.385816	0.54341
ENSMUSG00000024308	Tapbp	1.23646	3.29234	1.41094	2.25194e-06	1.09357	1.53745	0.491479	0.380017
ENSMUSG00000032554	Trf	0.0529268	0.137651	1.3704	0.0259213	4.17674	1.62255	-1.36368	3.39465e-07
ENSMUSG00000050565	Tor1aip2	0.45044	1.16213	1.36494	1.50011e-05	0.332392	0.560326	0.752176	0.077063
ENSMUSG00000022216	Psme1	2.06189	5.24202	1.34436	7.22764e-06	1.47534	3.60047	1.2872	9.72466e-05
ENSMUSG00000038467	Chmp4b	1.13061	2.77558	1.2938	2.80522e-05	0.92025	1.69821	0.883766	0.0171858
ENSMUSG00000041736	Tspo	1.49546	3.62631	1.27609	3.61176e-05	0.263064	1.75813	2.73855	2.81876e-16
ENSMUSG00000026466	Tor1aip1	1.46168	3.53605	1.27269	3.48595e-05	1.53612	3.17842	1.04911	0.00247571
ENSMUSG00000029826	Zc3hav1	0.600212	1.44421	1.26465	7.39071e-05	0.276835	0.795543	1.52118	6.01351e-06
ENSMUSG00000029581	Fscn1	0.15315	0.367821	1.26069	0.0255924	1.48199	0.400917	-1.88561	1.35658e-13
ENSMUSG00000039531	Zufsp	0.412153	0.972582	1.23642	0.00038835	0.882737	2.45644	1.4763	5.82818e-06
ENSMUSG00000036181	Hist1h1c	0.762371	1.79849	1.23627	0.000234172	2.22655	1.13518	-0.971532	0.00148683
ENSMUSG00000057143	Trim12c	0.611473	1.43067	1.22432	0.000189243	0.331442	0.749248	1.17538	0.000880032
ENSMUSG00000060675	Pla2g16	0.647508	1.50062	1.21062	0.000262319	0.0821482	0.294396	1.83434	1.11484e-07
ENSMUSG00000026421	Csrp1	0.783766	1.80977	1.20541	0.000229274	0.0261165	0.0530362	1.00056	0.0405019
ENSMUSG00000002728	Naa20	0.601338	1.38328	1.19987	0.000313964	0.476745	0.5819	0.286958	0.84307
ENSMUSG00000076431	Sox4	0.842324	1.87747	1.15452	0.00103572	2.64014	1.07586	-1.29472	2.80621e-06
ENSMUSG00000069516	Lyz2	0.0101349	0.0225657	1.13867	1	1.95161	0.84723	-1.20347	0.000110306
ENSMUSG00000054404	Slfn5	8.03924	17.7163	1.1383	0.000291425	0.144828	4.32724	4.89683	1.11082e-39
ENSMUSG00000022867	Usp25	1.10133	2.32878	1.07863	0.00139133	0.494789	1.05383	1.09005	0.00166727
ENSMUSG00000022587	Ly6e	15.9985	32.6864	1.02912	0.00172165	6.62979	25.0502	1.91816	1.83419e-09
ENSMUSG00000096210	H1f0	1.08444	2.1821	1.00714	0.00552363	0.393647	0.355222	-0.148841	1
ENSMUSG00000015340	Cybb	0.0011261	0.00225657	1.00117	1	0.144828	1.99695	3.78124	2.28531e-26
ENSMUSG00000026628	Atf3	0.275895	0.55286	1.00117	0.0942675	7.00966	1.50449	-2.21956	3.77587e-18
ENSMUSG00000030275	Etnk1	1.76573	3.51574	0.991943	0.00470106	1.1572	3.28989	1.50735	3.35395e-06
ENSMUSG00000053113	Socs3	0.055179	0.103802	0.9119	0.476792	1.99293	0.368407	-2.43481	3.71563e-22
ENSMUSG00000066258	Trim12a	0.783766	1.45323	0.889308	0.0258446	0.567915	1.71169	1.59106	9.45649e-07
ENSMUSG00000097971	Gm26917	0.570933	1.00869	0.819838	0.0875976	0.519955	1.14492	1.13813	0.00106331
ENSMUSG00000041571	Selenow	3.48416	5.94832	0.770126	0.0682468	0.312448	1.87724	2.58532	7.68696e-15
ENSMUSG00000027959	Sass6	0.256751	0.419722	0.708858	0.301125	0.186139	1.37055	2.87725	1.68527e-17
ENSMUSG00000028976	Slc2a5	0.0045044	0.00676971	0.67924	1	1.62255	0.759885	-1.09407	0.000139288
ENSMUSG00000019850	Tnfaip3	0.0833315	0.130881	0.654992	0.807992	1.15008	0.455302	-1.33648	1.85485e-06
ENSMUSG00000073599	Ecscr	1.02926	1.58863	0.625019	0.329284	1.96966	0.62325	-1.65959	1.46604e-10
ENSMUSG00000079419	Ms4a6c	0.00675661	0.00902629	0.515741	1	0.349961	1.01458	1.53434	5.29809e-06
ENSMUSG00000025743	Sdc3	1.17565	1.65858	0.495443	0.654936	0.104941	2.55338	4.5988	6.09867e-36
ENSMUSG00000017404	Rpl19	10.0842	14.2074	0.492978	0.631227	7.78034	18.4191	1.24369	0.000172033
ENSMUSG00000038156	Spon1	0.0168915	0.0225657	0.460599	1	0.0175693	1.19931	6.05518	3.43242e-47
ENSMUSG00000073676	Hspe1	1.06529	1.46226	0.456022	0.817296	1.40412	2.97392	1.08276	0.00164998
ENSMUSG00000051439	Cd14	0.0146393	0.0180526	0.363738	1	2.27878	0.919294	-1.30926	1.84721e-06
ENSMUSG00000057841	Rpl32	9.28921	11.9373	0.360314	1	8.06287	17.1571	1.08983	0.00143487
ENSMUSG00000025290	Rps24	14.1968	18.0616	0.345802	1	11.9694	24.9324	1.05909	0.00209251
ENSMUSG00000040848	Sft2d2	0.579942	0.688254	0.247328	1	1.02851	0.476427	-1.10998	0.000110692
ENSMUSG00000040229	Gpr34	0.0292786	0.0338486	0.24628	1	11.354	3.86475	-1.55429	1.98044e-09
ENSMUSG00000031765	Mt1	5.32758	6.10628	0.195413	1	1.90128	0.612163	-1.63452	4.14902e-09
ENSMUSG00000028234	Rps20	12.2936	13.8147	0.16677	1	6.67822	13.6703	1.03389	0.00290511
ENSMUSG00000040952	Rps19	9.67546	10.7413	0.149271	1	5.49253	11.3912	1.05274	0.00228637
ENSMUSG00000046364	Rpl27a	15.8701	17.071	0.103689	1	10.0354	20.7108	1.0457	0.00247944
ENSMUSG00000070348	Ccnd1	2.07878	2.1979	0.079458	1	1.41551	2.85781	1.01365	0.00403247
ENSMUSG00000019970	Sgk1	1.72068	1.80074	0.0648468	1	5.95361	2.77691	-1.09985	0.00012252
ENSMUSG00000029810	Tmem176b	0.449314	0.462597	0.0438121	1	3.9868	1.80263	-1.14471	4.6224e-05
ENSMUSG00000027808	Serp1	0.463954	0.46711	0.0116095	1	0.780171	1.6585	1.08774	0.00170367
ENSMUSG00000051212	Gpr183	0.00563051	0.00451314	0.00116778	1	2.14013	0.868055	-1.30144	1.9212e-06
ENSMUSG00000038900	Rpl12	5.53141	5.53988	0.0008741	1	6.41991	13.6748	1.09127	0.00141345
ENSMUSG00000035356	Nfkbiz	0.0788271	0.0767234	-0.0192963	1	1.07268	0.412753	-1.37751	1.42016e-06
ENSMUSG00000026365	Cfh	1.21619	1.18696	-0.0353239	1	5.11361	2.17568	-1.23244	6.7425e-06
ENSMUSG00000072235	Tuba1a	6.43679	6.27553	-0.0379681	1	1.32387	0.377246	-1.81066	4.83075e-12
ENSMUSG00000052684	Jun	7.28813	6.95927	-0.0679962	1	31.8479	11.7555	-1.4374	5.57397e-08
ENSMUSG00000071076	Jund	5.501	5.22396	-0.0758508	1	15.0887	5.89151	-1.3563	4.25679e-07
ENSMUSG00000063253	Scoc	1.06191	0.983865	-0.109986	1	5.42131	2.52326	-1.10292	9.72235e-05
ENSMUSG00000036438	Calm2	2.59792	2.38294	-0.1255	1	6.03766	2.97812	-1.01916	0.000450124
ENSMUSG00000029501	Ankle2	0.409901	0.358795	-0.188657	1	0.497638	1.01623	1.02936	0.00355157
ENSMUSG00000004270	Lpcat3	0.655391	0.568656	-0.203191	1	1.01142	0.44002	-1.20046	1.9082e-05
ENSMUSG00000052837	Junb	0.967321	0.837188	-0.207866	1	10.4732	4.47811	-1.22529	9.25251e-06
ENSMUSG00000042286	Stab1	0.747731	0.63184	-0.241616	1	2.41411	0.447961	-2.42938	2.31017e-22
ENSMUSG00000064373	Selenop	13.0177	10.5517	-0.304443	1	8.47979	3.57425	-1.24594	4.90176e-06
ENSMUSG00000027447	Cst3	13.3353	10.7684	-0.309899	1	319.287	132.179	-1.27189	2.57439e-06
ENSMUSG00000024190	Dusp1	3.21389	2.5567	-0.330902	1	10.0876	3.73456	-1.43312	9.61586e-08
ENSMUSG00000023367	Tmem176a	0.0957186	0.0744669	-0.337634	1	2.05513	0.758237	-1.43809	6.92447e-08
ENSMUSG00000018593	Sparc	39.3201	31.0572	-0.341903	1	30.561	15.1415	-1.01272	0.000483965
ENSMUSG00000022893	Adamts1	1.12047	0.86878	-0.366377	1	2.30537	0.362713	-2.66733	4.23818e-22
ENSMUSG00000053560	Ier2	1.55177	1.18244	-0.392065	1	1.9801	0.577105	-1.77817	3.12515e-11
ENSMUSG00000003541	Ier3	0.542781	0.403926	-0.422859	1	1.07362	0.13334	-3.00786	8.13057e-31
ENSMUSG00000025993	Slc40a1	4.71836	3.46384	-0.446949	0.94781	1.16337	0.321963	-1.8528	5.98398e-13
ENSMUSG00000019961	Tmpo	1.24659	0.871037	-0.516385	0.784443	0.485292	1.3313	1.45513	9.98236e-06
ENSMUSG00000036353	P2ry12	0.0990969	0.0676971	-0.520369	1	21.9668	8.06809	-1.44456	3.77867e-08
ENSMUSG00000003545	Fosb	0.708318	0.46711	-0.597601	0.826665	4.02526	1.70705	-1.23716	1.03069e-05
ENSMUSG00000018217	Pmp22	0.729714	0.462597	-0.654406	0.458659	1.65389	0.590589	-1.48521	2.45549e-08
ENSMUSG00000083282	Ctsf	0.257877	0.160217	-0.674397	0.582726	1.25264	0.579353	-1.11216	9.96759e-05
ENSMUSG00000003032	Klf4	6.42216	3.96705	-0.696051	0.254243	1.83195	0.656809	-1.47941	7.47434e-08
ENSMUSG00000041797	Abca9	0.0101349	0.00451314	-0.735798	1	2.24744	1.04469	-1.10483	0.000102166
ENSMUSG00000052512	Nav2	0.313056	0.178269	-0.801025	0.351466	2.01714	0.692467	-1.54206	4.28809e-09
ENSMUSG00000092274	Neat1	2.37945	1.35394	-0.813371	0.1263	2.40177	1.02252	-1.23157	2.2504e-05
ENSMUSG00000031613	Hpgd	0.011261	0.00451314	-0.873301	1	3.077	1.06537	-1.52972	5.21308e-09
ENSMUSG00000021250	Fos	0.699309	0.358795	-0.957675	0.358575	22.0333	7.32409	-1.5885	1.4138e-09
ENSMUSG00000020181	Nav3	0.00788271	0.00225657	-0.998832	1	2.07887	0.222632	-3.22196	8.96036e-40
ENSMUSG00000022311	Csmd3	0.0033783	0	-0.998832	1	1.12823	0.148621	-2.92304	5.02432e-32
ENSMUSG00000022537	Tmem44	1.23984	0.618301	-1.00145	0.0231319	0.282058	0.0609766	-2.20808	3.00226e-16
ENSMUSG00000064357	mt-Atp6	71.9917	35.9043	-1.00523	0.00920219	27.0804	29.1835	0.108355	1
ENSMUSG00000004085	Map3k20	1.10358	0.543834	-1.01808	0.0210059	0.0731262	0.0758088	0.0459563	1
ENSMUSG00000044337	Ackr3	1.34682	0.640866	-1.06922	0.0132862	0.0341889	0.0244206	-0.496034	0.596041
ENSMUSG00000029455	Aldh2	1.95716	0.929707	-1.07288	0.00789897	0.309599	0.185776	-0.737413	0.0379599
ENSMUSG00000001270	Ckb	0.602464	0.275302	-1.12241	0.0235696	4.83535	2.40506	-1.00713	0.000568264
ENSMUSG00000096054	Syne1	2.9121	1.32912	-1.13133	0.00561035	0.0104466	0.0121354	0.170229	1
ENSMUSG00000064358	mt-Co3	54.3884	24.7614	-1.13674	0.00160219	28.8549	29.7467	0.0443646	1
ENSMUSG00000097142	Gm26778	0.235355	0.103802	-1.15849	0.0519237	2.50908	1.22148	-1.03816	0.000378014
ENSMUSG00000064345	mt-Nd2	32.4238	14.3134	-1.18114	0.000887387	14.4932	11.472	-0.336822	0.661514
ENSMUSG00000041313	Slc7a1	8.11018	3.54733	-1.19391	0.00100774	0.0698022	0.151318	1.10835	0.00552799
ENSMUSG00000028194	Ddah1	1.53262	0.665689	-1.20089	0.00234884	0.00712268	0.00779062	0.0641592	1
ENSMUSG00000015852	Fcrls	0.0146393	0.00451314	-1.22122	1	6.58848	0.782358	-3.0734	1.14235e-37
ENSMUSG00000022797	Tfrc	5.61361	2.33555	-1.26569	0.000523017	0.0707519	0.0759586	0.0961047	1
ENSMUSG00000040488	Ltbp4	7.01223	2.91549	-1.26688	0.000270555	0.0137705	0.00539351	-1.3612	0.0634236
ENSMUSG00000031451	Gas6	1.12047	0.462597	-1.27233	0.00138747	0.866592	0.481071	-0.848976	0.0093124
ENSMUSG00000022505	Emp2	1.27137	0.516755	-1.29545	0.000893901	0.00617299	0.00614261	-0.0787988	1
ENSMUSG00000006205	Htra1	1.05516	0.426492	-1.30242	0.00119741	0.0313398	0.0167798	-0.909672	0.0886002
ENSMUSG00000063524	Eno1	1.43127	0.570913	-1.32303	0.000331321	0.575987	0.503544	-0.19421	0.992612
ENSMUSG00000064356	mt-Atp8	2.04275	0.814622	-1.32474	0.00027883	1.05748	0.907608	-0.220431	0.946441
ENSMUSG00000033083	Tbc1d4	1.61145	0.640866	-1.32783	0.00039783	0.119661	0.0410506	-1.54347	1.25347e-06
ENSMUSG00000057286	St6galnac2	1.12385	0.442288	-1.34112	0.00039783	0.00617299	0.0014982	-2.01168	0.0269532
ENSMUSG00000027875	Hmgcs2	2.27472	0.895859	-1.34306	0.000249004	0.00284907	0.00164802	-0.886154	0.937053
ENSMUSG00000064215	Ifi27	1.55064	0.570913	-1.43851	8.25587e-05	0.830504	0.127347	-2.70389	3.11561e-27
ENSMUSG00000064363	mt-Nd4	24.8181	9.11429	-1.44653	1.2313e-05	12.9476	11.1924	-0.209727	0.965665
ENSMUSG00000064370	mt-Cytb	37.426	13.6523	-1.45633	1.01926e-05	16.7032	13.0779	-0.352544	0.620056
ENSMUSG00000064341	mt-Nd1	24.0592	8.73519	-1.463	9.45867e-06	12.4044	9.03757	-0.456405	0.359415
ENSMUSG00000037852	Cpe	2.26234	0.803339	-1.49203	6.72209e-05	0.141504	0.0958846	-0.563582	0.308956
ENSMUSG00000024778	Fas	1.1216	0.3949	-1.50085	5.52085e-05	0.0104466	0.0184278	0.766873	0.481369
ENSMUSG00000058297	Spock2	42.9867	14.4782	-1.57145	1.28717e-06	0.0465348	0.0146823	-1.66376	4.25044e-05
ENSMUSG00000065947	mt-Nd4l	3.62154	0.810109	-2.15848	5.24147e-11	2.24269	1.35182	-0.730003	0.0338147
ENSMUSG00000064360	mt-Nd3	15.7857	3.31265	-2.25331	9.79608e-13	6.99922	4.12514	-0.762329	0.0220435
ENSMUSG00000033174	Mgll	1.31078	0.232427	-2.48451	8.623e-12	0.66051	0.254394	-1.37623	5.98642e-07

## Sheet: Table S2B
List of significantly enriched pathways identified by Ingenuity Pathway Analysis of endothelial cells
Ingenuity Canonical Pathways	-log(p-value)	Ratio	z-score	Molecules
Antigen Presentation Pathway	10.5	0.286	NaN	B2M, HLA-A, HLA-E, PSMB8, PSMB9, TAP1, TAP2, TAPBP
Interferon Signaling	10.1	0.258	2.828	IFI35, IFIT3, IFITM3, ISG15, PSMB8, STAT1, STAT2, TAP1
Activation of IRF by Cytosolic Pattern Recognition Receptors	9.61	0.173	1.667	ADAR, DDX58, IFIH1, IFIT2, IRF7, ISG15, STAT1, STAT2, ZBP1
Oxidative Phosphorylation	7.04	0.09	-3	MT-ATP6, MT-CO2, MT-CO3, MT-CYB, MT-ND1, MT-ND2, MT-ND3, MT-ND4, MT-ND4L
Mitochondrial Dysfunction	6.27	0.0625	NaN	MT-ATP6, MT-CO2, MT-CO3, MT-CYB, MT-ND1, MT-ND2, MT-ND3, MT-ND4, MT-ND4L, XDH
Protein Ubiquitination Pathway	5.96	0.0458	NaN	B2M, HLA-A, HLA-E, PSMB10, PSMB8, PSMB9, PSME1, PSME2, TAP1, TAP2, UBE2L6, USP18
Systemic Lupus Erythematosus In B Cell Signaling Pathway	5.4	0.0447	2.714	CCND2, CTNNB1, IFIH1, IFIT2, IFIT3, IRF7, ISG15, ISG20, STAT1, STAT2, TNFSF10
Necroptosis Signaling Pathway	4.79	0.0563	2.828	EIF2AK2, PLA2G4A, PYCARD, STAT1, STAT2, TNFSF10, TSPO, ZBP1
Sirtuin Signaling Pathway	4.29	0.0373	1.89	H1-2, HMGCS2, MT-ATP6, MT-CYB, MT-ND1, MT-ND2, MT-ND3, MT-ND4, MT-ND4L, TSPO
Neuroinflammation Signaling Pathway	4.19	0.0364	1.667	B2M, CTNNB1, CXCL10, HLA-A, HLA-E, IRF7, PLA2G4A, PYCARD, STAT1, VCAM1
Role of RIG1-like Receptors in Antiviral Innate Immunity	3.9	0.121	2	DDX58, IFIH1, IRF7, TRIM25
Role of PKR in Interferon Induction and Antiviral Response	3.68	0.0556	2.236	DDX58, EIF2AK2, IFIH1, PYCARD, STAT1, STAT2
Retinoic acid Mediated Apoptosis Signaling	3.41	0.0909	2	PARP12, PARP14, PARP9, TNFSF10
Polyamine Regulation in Colon Cancer	3.19	0.136	NaN	CTNNB1, PSME1, PSME2
Coronavirus Pathogenesis Pathway	3.13	0.0438	-1.633	DDX58, IRF7, PYCARD, STAT1, STAT2, TRIM25
Role of Pattern Recognition Receptors in Recognition of Bacteria and Viruses	3.06	0.0426	2	DDX58, EIF2AK2, IFIH1, IRF7, OAS2, TNFSF10
Allograft Rejection Signaling	2.98	0.0702	NaN	B2M, H2-T22, HLA-A, HLA-E
Cytotoxic T Lymphocyte-mediated Apoptosis of Target Cells	2.83	0.103	NaN	B2M, HLA-A, HLA-E
OX40 Signaling Pathway	2.77	0.0615	NaN	B2M, H2-T22, HLA-A, HLA-E
Atherosclerosis Signaling	2.7	0.0442	NaN	APOD, CSF1, PLA2G4A, PLAAT3, VCAM1
Communication between Innate and Adaptive Immune Cells	2.56	0.0541	NaN	B2M, CXCL10, HLA-A, HLA-E
Death Receptor Signaling	2.28	0.0449	2	PARP12, PARP14, PARP9, TNFSF10
UVA-Induced MAPK Signaling	2.14	0.0412	NaN	PARP12, PARP14, PARP9, STAT1
Dendritic Cell Maturation	2.08	0.0314	2	B2M, HLA-A, HLA-E, STAT1, STAT2
Virus Entry via Endocytic Pathways	2.07	0.0392	NaN	B2M, HLA-A, HLA-E, TFRC
Type I Diabetes Mellitus Signaling	2.07	0.0392	NaN	CPE, HLA-A, HLA-E, STAT1
FAT10 Signaling Pathway	2.06	0.111	NaN	PSME1, PSME2
Role of JAK1, JAK2 and TYK2 in Interferon Signaling	1.94	0.0952	NaN	STAT1, STAT2
Crosstalk between Dendritic Cells and Natural Killer Cells	1.77	0.0435	NaN	HLA-A, HLA-E, TNFSF10
Caveolar-mediated Endocytosis Signaling	1.74	0.0423	NaN	B2M, HLA-A, HLA-E
Cdc42 Signaling	1.66	0.0395	NaN	B2M, H2-T22, HLA-A, HLA-E
Role of MAPK Signaling in the Pathogenesis of Influenza	1.66	0.0296	NaN	CXCL10, PLA2G4A, PLAAT3
Phagosome Maturation	1.61	0.0286	NaN	B2M, HLA-A, HLA-E, TAP1
CTLA4 Signaling in Cytotoxic T Lymphocytes	1.59	0.037	NaN	B2M, HLA-A, HLA-E
T Cell Exhaustion Signaling Pathway	1.58	0.028	NaN	HLA-A, HLA-E, STAT1, STAT2
Phenylethylamine Degradation I	1.51	0.25	NaN	ALDH2
Autoimmune Thyroid Disease Signaling	1.45	0.0526	NaN	HLA-A, HLA-E
Graft-versus-Host Disease Signaling	1.45	0.0526	NaN	HLA-A, HLA-E
Salvage Pathways of Pyrimidine Ribonucleotides	1.45	0.0326	NaN	APOBEC3B, CMPK2, EIF2AK2
PD-1, PD-L1 cancer immunotherapy pathway	1.43	0.0323	NaN	B2M, HLA-A, HLA-E
p53 Signaling	1.42	0.0319	NaN	CCND2, CTNNB1, PML
Primary Immunodeficiency Signaling	1.39	0.0488	NaN	TAP1, TAP2
BAG2 Signaling Pathway	1.37	0.0476	NaN	PSME1, PSME2
Natural Killer Cell Signaling	1.36	0.0238	-1	B2M, HLA-A, HLA-E, TNFSF10
Pathogenesis of Multiple Sclerosis	1.34	0.167	NaN	CXCL10
Salvage Pathways of Pyrimidine Deoxyribonucleotides	1.34	0.167	NaN	APOBEC3B
